# Supplementary material for: Zr-Based Biocomposite Materials as an Alternative for Fluoride Removal, Preparation and Characteristics
Source: Polymers (Basel). 2022 Apr 12;14(8):1575. doi: 10.3390/polym14081575 (PMC9025067; doi:10.3390/polym14081575)
Supplement: Supplementary file 1 [file polymers-14-01575-s001.zip]

Archive with 1 entries (1 files):
- polymers-1634993-supplementary.pdf
